# Supplementary material for: Design and Evaluation of a Spoke-Based Double-Lumen Pediatric Gastrostomy Tube
Source: Children (Basel). 2024 Feb 19;11(2):263. doi: 10.3390/children11020263 (PMC10888183; doi:10.3390/children11020263)
Supplement: Supplementary file 1 [file children-11-00263-s001.zip]

Archive with 5 entries (5 files):
- Document S1.pdf
- New Supplementary Addition.pptx
- Video S1.MOV
- Video S2.MOV
- Video S3.MOV
